# Supplementary material for: A revision of the genus Hemitrochostoma (Hemiptera, Heteroptera, Plataspidae)
Source: Zookeys. 2015 Apr 8;(495):63–77. doi: 10.3897/zookeys.495.8861 (PMC4400406; doi:10.3897/zookeys.495.8861)
Supplement: XML Treatment for Hemitrochostoma [file zookeys.495.8861-treatment1.xml]

<!DOCTYPE tp:taxon-treatment
  PUBLIC "-//TaxonX//DTD Taxonomic Treatment Publishing DTD v0 20100105//EN" "tax-treatment-NSO.dtd">
<tp:taxon-treatment xmlns:tp="http://www.plazi.org/taxpub"><tp:treatment-meta><kwd-group><label>Taxon classification</label><kwd><named-content content-type="kingdom">Animalia</named-content></kwd><kwd><named-content content-type="order">Hemiptera</named-content></kwd><kwd><named-content content-type="family">Plataspidae</named-content></kwd></kwd-group><mixed-citation publication-type="journal"><person-group><name><surname>Rédei</surname><given-names>Dávid</given-names></name><name><surname>Jindra</surname><given-names>Zdeněk</given-names></name></person-group><article-title>A revision of the genus <italic><tp:taxon-name><tp:taxon-name-part taxon-name-part-type="genus">Hemitrochostoma</tp:taxon-name-part></tp:taxon-name></italic> (<tp:taxon-name><tp:taxon-name-part taxon-name-part-type="order">Hemiptera</tp:taxon-name-part></tp:taxon-name>, <tp:taxon-name><tp:taxon-name-part taxon-name-part-type="suborder">Heteroptera</tp:taxon-name-part></tp:taxon-name>, <tp:taxon-name><tp:taxon-name-part taxon-name-part-type="family">Plataspidae</tp:taxon-name-part></tp:taxon-name>)</article-title><source>Zookeys</source><day>8</day><month>4</month><year>2015</year><volume>2015</volume><issue>495</issue><fpage>63</fpage><lpage>77</lpage><pub-id pub-id-type="doi">10.3897/zookeys.495.8861</pub-id></mixed-citation></tp:treatment-meta><tp:nomenclature><label>Genus</label><tp:taxon-name>
                        <tp:taxon-name-part taxon-name-part-type="genus">Hemitrochostoma</tp:taxon-name-part>
                    </tp:taxon-name><tp:taxon-authority>Bergroth, 1913</tp:taxon-authority><tp:nomenclature-citation-list><tp:nomenclature-citation><tp:taxon-name><tp:taxon-name-part taxon-name-part-type="genus">Hemitrochostoma</tp:taxon-name-part></tp:taxon-name><comment> Bergroth, 1913: 176. Type species by monotypy: <italic><tp:taxon-name><tp:taxon-name-part taxon-name-part-type="genus">Hemitrochostoma</tp:taxon-name-part> <tp:taxon-name-part taxon-name-part-type="species">altilabris</tp:taxon-name-part></tp:taxon-name></italic> Bergroth, 1913.</comment></tp:nomenclature-citation><tp:nomenclature-citation><tp:taxon-name><tp:taxon-name-part taxon-name-part-type="genus">Inflatilabrum</tp:taxon-name-part></tp:taxon-name><comment> Tomokuni, 2012: 40. Type species by original designation: <italic><tp:taxon-name><tp:taxon-name-part taxon-name-part-type="genus">Inflatilabrum</tp:taxon-name-part> <tp:taxon-name-part taxon-name-part-type="species">lambirense</tp:taxon-name-part></tp:taxon-name></italic> Tomokuni, 2012. <bold>New subjective synonym.</bold></comment></tp:nomenclature-citation></tp:nomenclature-citation-list></tp:nomenclature><tp:treatment-sec sec-type="References"><title>References.</title><p><xref ref-type="bibr" rid="B2">Rédei and Bu 2013</xref>: 272 (morphology).</p></tp:treatment-sec><tp:treatment-sec sec-type="Diagnosis"><title>Diagnosis.</title><p>Recognized within <tp:taxon-name><tp:taxon-name-part taxon-name-part-type="family">Plataspidae</tp:taxon-name-part></tp:taxon-name> based on the combination of the following characters: body of medium size (6–7 mm), relatively elongate, about 1.5–1.8 times as long as wide, moderately convex dorsally (Figs <xref ref-type="fig" rid="F1">1–4</xref>); mandibular plates broadly laminate, produced far anteriad of apex of anteclypeus and broadly overlapping in both sexes (Figs <xref ref-type="fig" rid="F2">5–8</xref>); labrum highly elevated, crest-like, semicircular in lateral view (Fig. <xref ref-type="fig" rid="F3">11</xref>).</p><fig id="F1" position="float" orientation="portrait"><label>Figures 1–4.</label><caption><p><italic><tp:taxon-name><tp:taxon-name-part taxon-name-part-type="genus">Hemitrochostoma</tp:taxon-name-part> <tp:taxon-name-part taxon-name-part-type="species">rutabulum</tp:taxon-name-part></tp:taxon-name></italic> sp. n., male <bold>1–2</bold> and female <bold>3–4. 1</bold>, <bold>3</bold> dorsal view <bold>2</bold>, <bold>4</bold> ventral view. Scale in mm.</p></caption><graphic xmlns:xlink="http://www.w3.org/1999/xlink" xlink:href="zookeys-495-063-g001.jpg" position="float" orientation="portrait" xlink:type="simple" id="oo_41659.jpg"/></fig><fig id="F2" position="float" orientation="portrait"><label>Figures 5–8.</label><caption><p><italic><tp:taxon-name><tp:taxon-name-part taxon-name-part-type="genus">Hemitrochostoma</tp:taxon-name-part></tp:taxon-name></italic> species, head and pronotum in most exposed view. <bold>5</bold> <italic><tp:taxon-name><tp:taxon-name-part taxon-name-part-type="genus">Hemitrochostoma</tp:taxon-name-part> <tp:taxon-name-part taxon-name-part-type="species">altilabris</tp:taxon-name-part></tp:taxon-name></italic> Bergroth, 1913, male <bold>6</bold> same, female <bold>7</bold> <italic><tp:taxon-name><tp:taxon-name-part taxon-name-part-type="genus">Hemitrochostoma</tp:taxon-name-part> <tp:taxon-name-part taxon-name-part-type="species">rutabulum</tp:taxon-name-part></tp:taxon-name></italic> sp. n., male <bold>8</bold> same, female. Pilosity only shown along margin of head and pronotum. Scale in mm.</p></caption><graphic xmlns:xlink="http://www.w3.org/1999/xlink" xlink:href="zookeys-495-063-g002.jpg" position="float" orientation="portrait" xlink:type="simple" id="oo_41660.jpg"/></fig><fig id="F3" position="float" orientation="portrait"><label>Figures 9–11.</label><caption><p><italic><tp:taxon-name><tp:taxon-name-part taxon-name-part-type="genus">Hemitrochostoma</tp:taxon-name-part> <tp:taxon-name-part taxon-name-part-type="species">altilabris</tp:taxon-name-part></tp:taxon-name></italic> Bergroth, 1913, female. <bold>9</bold> body in ventral view, antennae and legs removed, labium pulled to right, thoracic evaporatorium densely dotted <bold>10</bold> head, ventral view <bold>11</bold> same, lateral view. Lettering: acly = anteclypeus; lb<sub>1</sub> = labial segment I; lbrd = distal portion of labrum; lbrp = proximal portion of labrum; mdp = mandibular plate. Scales in mm.</p></caption><graphic xmlns:xlink="http://www.w3.org/1999/xlink" xlink:href="zookeys-495-063-g003.jpg" position="float" orientation="portrait" xlink:type="simple" id="oo_41661.jpg"/></fig></tp:treatment-sec><tp:treatment-sec sec-type="Redescription"><title>Redescription.</title><!--PageBreak--><p><italic>Body</italic> of medium size (total length about 6–7 mm), elongately oval, moderately convex dorsally, nearly flat ventrally (Figs <xref ref-type="fig" rid="F1">1–4</xref>). <italic>Colour, integument and vestiture.</italic> Dorsum brown with stramineous areas on head and pronotum; integument dull, smooth, with dense, weak, superficial, rather irregular punctation dorsally, with only insignificant, indistinct punctures ventrally; with scattered, inconspicuous, fine, short, erect setae dorsally and ventrally, antennae and legs with more conspicuous short, semierect pilosity.</p><!--PageBreak--><p><italic>Head and cephalic appendages. Head</italic> (Figs <xref ref-type="fig" rid="F2">5–8</xref>) 1.05–1.1 times as long as its width across eyes, about as long as or slightly longer than median length of pronotum, about half as broad across eyes as humeral width of pronotum, width across eyes 1.3–1.35 times (male, female) as broad as interocular distance; sexually dimorphic: males (Figs <xref ref-type="fig" rid="F2">5</xref>, <xref ref-type="fig" rid="F2">7</xref>) with more strongly broadened mandibular plates than females (Figs <xref ref-type="fig" rid="F2">6</xref>, <xref ref-type="fig" rid="F2">8</xref>); anteclypeus thick, with lateral margins arched, therefore anteclypeus distinctly broader at its middle than apically and basally, dorsally elevated above level of mandibular plates (Fig. <xref ref-type="fig" rid="F3">11</xref>); mandibular plates broadly, laminately produced, far surpassing apex of clypeus, overlapping medially anteriad of clypeus but separated from apex of clypeus by a distinct gap, lateral margin of mandibular plates sharp, reflexed, distinctly (<italic><tp:taxon-name><tp:taxon-name-part taxon-name-part-type="genus">Hemitrochostoma</tp:taxon-name-part> <tp:taxon-name-part taxon-name-part-type="species">altilabris</tp:taxon-name-part></tp:taxon-name></italic> male, <italic><tp:taxon-name><tp:taxon-name-part taxon-name-part-type="genus">Hemitrochostoma</tp:taxon-name-part> <tp:taxon-name-part taxon-name-part-type="species">rutabulum</tp:taxon-name-part></tp:taxon-name></italic> male, female) or insignificantly (<italic><tp:taxon-name><tp:taxon-name-part taxon-name-part-type="genus">Hemitrochostoma</tp:taxon-name-part> <tp:taxon-name-part taxon-name-part-type="species">altilabris</tp:taxon-name-part></tp:taxon-name></italic> female) emarginate anteriad of eye, portion anteriad of apex of clypeus strongly turned upwards; antennal insertion situated closer to mesal margin of eye than to base of labium (Fig. <xref ref-type="fig" rid="F3">10</xref>); buccula short, restricted to basal half of ventral side of head; labrum subdivided into a broadly inflated proximal portion (Figs <xref ref-type="fig" rid="F3">10–11</xref>: lbrp) and a highly elevated, crestlike distal portion semicircular in lateral view (Figs <xref ref-type="fig" rid="F3">10–11</xref>: lbrd); compound eyes very small (male, female), distinctly protruding laterally; ocelli small, interocellar distance about 2 times as long as distance between ocellus and ipsilateral eye. <italic>Antenna</italic> simple, segment II subdivided into two secondary segments, segment I not reaching apex of head, thickened at its basal half, segment IIb very short, ring-like, segments IIb–IV distinctly flattened. <italic>Labium</italic> reaching or surpassing posterior margin of abdominal ventrite III; segment I (Figs <xref ref-type="fig" rid="F3">10–11</xref>: lb<sub>1</sub>) thick and short, not reaching base of head, diameter of segments II–IV much smaller, segment III distinctly longer than segment I, segments II and IV subequal in length, both distinctly longer than segment I.</p><!--PageBreak--><p><italic>Thorax and thoracic appendages. Pronotum</italic> (Figs <xref ref-type="fig" rid="F2">5–8</xref>) more than two times as broad as its median length, moderately declivous anteriorly; anterior collar narrow but distinct; lateral margin broadly, laminately explanate, more or less strongly produced anterolaterad reaching or surpassing anterior margin of eye, gradually narrowed posteriad, more or less emarginated anteriad of humeri in dorsal view; humeral angle rounded, obtuse, distinct; posterior margin broadly rounded, posterolateral angle obsolete. <italic>Scutellum</italic> wider than long, lateral margins abruptly broadened at their extreme base, then moderately broadening posteriad, forming a broadly rounded angle at two thirds of its length, then more strongly narrowing towards apex; basal tumescence weak, posteriorly delimited by a broad and very shallow transversal furrow; disk with a very indistinct median carina; basolateral angle not delimited by furrow; with a fine submarginal impression along almost entire length except at extreme base; posterior margin shallowly (female) or more deeply (male) excised above terminalia. <italic>Thoracic pleura and sterna</italic> (Fig. <xref ref-type="fig" rid="F3">9</xref>). Proepisternum simple, not tumescent; metapleuron with a well developed scent gland ostiole situated about halfway between base of hind coxa and dorsal margin of metapleurite, associated with a distinct, well developed but rather short, highly elevated, elongate, weakly curved peritreme; mesosternum forming a broad, obtuse, rather low median carina, posterior margin V-shaped and distinctly produced between mid coxae; metasternum relatively narrow, elevated and somewhat tumescent, but meso- and metasterna not forming a contiguous carina. Evaporatorium occupying most of thoracic pleuron and sternum except broad lateral explanate margin of propleuron, adjacent broad region of proepisternum, and pro-and mesothoracic supracoxal lobes. <italic>Fore wing.</italic> Exocorium and adjacent small, triangular basal portion of mesocorium exposed in rest. <italic>Legs</italic> short, femora thickened, tibiae with distinct, broad, deep dorsal furrow along their whole length.</p><!--PageBreak--><p><italic>Pregenital abdomen</italic> (Figs <xref ref-type="fig" rid="F3">9</xref>, <xref ref-type="fig" rid="F6">26</xref>) distinctly broader than long; connexival segments distinctly separated, intersegmental sutures running to lateral margin of abdomen; posterolateral angles of segments IV and V minutely, obtusely, protruding; dorsal laterotergites present in segments III–VI, rather broad; ventral laterotergites greatly fused with the respective sternites (these ventral plates of composite origin are termed ventrites), lateral portions of ventrites III–VII demarcated by a longitudinal furrow, spiracles III–VII situated close to this furrow mesally and about halfway between anterior and posterior margin of each segment; segments III–VII each with 2 pairs of longitudinally arranged trichobothria situated posteriad and somewhat mesad of the respective spiracles in an oval impression; median lengths of ventrites III–VI subequal, that of ventrite VII somewhat longer (female); posterior margin of ventrite VII of female deeply, subtriangularly emarginate (cf. Figs <xref ref-type="fig" rid="F6">26</xref>, <xref ref-type="fig" rid="F7">28</xref>, <xref ref-type="fig" rid="F7">32</xref>); tergite VIII (Fig. <xref ref-type="fig" rid="F6">27</xref>: t<sub>8</sub>) short, narrowly desclerotized along midline.</p><p><italic>External male genitalia</italic>. Genital capsule (Figs <xref ref-type="fig" rid="F4">12–15</xref>) relatively small (more narrow than width of head), robust, simple, with dorsal sinus elongate. Paramere (Figs <xref ref-type="fig" rid="F5">16–17</xref>, <xref ref-type="fig" rid="F5">22–23</xref>) simple, relatively narrow, S-shaped, gradually tapering towards apex. Phallus described in detail for <italic><tp:taxon-name><tp:taxon-name-part taxon-name-part-type="genus">Hemitrochostoma</tp:taxon-name-part> <tp:taxon-name-part taxon-name-part-type="species">altilabris</tp:taxon-name-part></tp:taxon-name></italic>.</p><fig id="F4" position="float" orientation="portrait"><label>Figures 12–15.</label><caption><p><italic><tp:taxon-name><tp:taxon-name-part taxon-name-part-type="genus">Hemitrochostoma</tp:taxon-name-part></tp:taxon-name></italic> spp., genital capsule with phallic organs and postgenital abdomen. <bold>12</bold> <italic><tp:taxon-name><tp:taxon-name-part taxon-name-part-type="genus">Hemitrochostoma</tp:taxon-name-part> <tp:taxon-name-part taxon-name-part-type="species">altilabris</tp:taxon-name-part></tp:taxon-name></italic> Bergroth, 1913, posterior view <bold>13</bold> same, posterior view <bold>14</bold> <italic><tp:taxon-name><tp:taxon-name-part taxon-name-part-type="genus">Hemitrochostoma</tp:taxon-name-part> <tp:taxon-name-part taxon-name-part-type="species">rutabulum</tp:taxon-name-part></tp:taxon-name></italic> sp. n., lateral view <bold>15</bold> same, posterior view. Lettering: cus = cuplike sclerite. Scale in mm.</p></caption><graphic xmlns:xlink="http://www.w3.org/1999/xlink" xlink:href="zookeys-495-063-g004.jpg" position="float" orientation="portrait" xlink:type="simple" id="oo_41662.jpg"/></fig><fig id="F5" position="float" orientation="portrait"><label>Figures 16–23.</label><caption><p><italic><tp:taxon-name><tp:taxon-name-part taxon-name-part-type="genus">Hemitrochostoma</tp:taxon-name-part></tp:taxon-name></italic> spp., external male genitalia. <bold>16–21</bold> <italic><tp:taxon-name><tp:taxon-name-part taxon-name-part-type="genus">Hemitrochostoma</tp:taxon-name-part> <tp:taxon-name-part taxon-name-part-type="species">altilabris</tp:taxon-name-part></tp:taxon-name></italic> Bergroth, 1913 <bold>22–23</bold> <italic><tp:taxon-name><tp:taxon-name-part taxon-name-part-type="genus">Hemitrochostoma</tp:taxon-name-part> <tp:taxon-name-part taxon-name-part-type="species">rutabulum</tp:taxon-name-part></tp:taxon-name></italic> sp. n. <bold>16–17</bold>, <bold>22–23</bold> left paramere <bold>18</bold> phallus, lateral view <bold>19</bold> same, dorsal view, articulatory apparatus and most of aedeagus removed <bold>20</bold> same, ventral view <bold>21</bold> articulatory apparatus. Lettering: aed = aedeagus, bp = basal plates, cp-I, cp-II<sub>1</sub>, cp-II<sub>2</sub> = conjunctival processes (see text), dej = ductus ejaculatorius, ds = ductus seminis, erp = erection fluid pump, res = endophallic reservoir, sbc = support bridge complex, sbp = support bridge prolongation. Scales in mm.</p></caption><graphic xmlns:xlink="http://www.w3.org/1999/xlink" xlink:href="zookeys-495-063-g005.jpg" position="float" orientation="portrait" xlink:type="simple" id="oo_41663.jpg"/></fig><!--PageBreak--><p><italic>External female genitalia</italic> (Figs <xref ref-type="fig" rid="F7">28–31</xref>). Valvifers VIII subtriangular; laterotergites IX subhorizontal, mesal margin subtruncate; ectodermal genital tracts described in detail for <italic><tp:taxon-name><tp:taxon-name-part taxon-name-part-type="genus">Hemitrochostoma</tp:taxon-name-part> <tp:taxon-name-part taxon-name-part-type="species">altilabris</tp:taxon-name-part></tp:taxon-name></italic>.</p><fig id="F6" position="float" orientation="portrait"><label>Figures 24–27.</label><caption><p><italic><tp:taxon-name><tp:taxon-name-part taxon-name-part-type="genus">Hemitrochostoma</tp:taxon-name-part> <tp:taxon-name-part taxon-name-part-type="species">altilabris</tp:taxon-name-part></tp:taxon-name></italic> Bergroth, 1913. <bold>24</bold> aedeagal complex, lateral view <bold>25</bold> proximal portion of the aedeagal complex, dorsal view <bold>26</bold> abdomen of female, ventral view <bold>27</bold> same, posterior portion, dorsal view. Lettering: aed = aedeagus, ds = ductus seminis, end = endophallic duct, ich = inner chamber, t<sub>7</sub>, t<sub>8</sub> = tergites VII and VIII. Arrows in Figs 24–25 show the pathway of the sperm. Scales in mm.</p></caption><graphic xmlns:xlink="http://www.w3.org/1999/xlink" xlink:href="zookeys-495-063-g006.jpg" position="float" orientation="portrait" xlink:type="simple" id="oo_41664.jpg"/></fig><fig id="F7" position="float" orientation="portrait"><label>Figures 28–32.</label><caption><p><italic><tp:taxon-name><tp:taxon-name-part taxon-name-part-type="genus">Hemitrochostoma</tp:taxon-name-part></tp:taxon-name></italic> species, external female genitalia. <bold>28–31</bold> <italic><tp:taxon-name><tp:taxon-name-part taxon-name-part-type="genus">Hemitrochostoma</tp:taxon-name-part> <tp:taxon-name-part taxon-name-part-type="species">altilabris</tp:taxon-name-part></tp:taxon-name></italic> Bergroth, 1913 <bold>32</bold> <italic><tp:taxon-name><tp:taxon-name-part taxon-name-part-type="genus">Hemitrochostoma</tp:taxon-name-part> <tp:taxon-name-part taxon-name-part-type="species">rutabulum</tp:taxon-name-part></tp:taxon-name></italic> sp. n. <bold>28</bold>, <bold>32</bold> terminalia, posteroventral view <bold>29</bold> individualized segments VIII–XI, lateral view <bold>30</bold> same, anterodorsal view <bold>31</bold> spermatheca. Lettering: cod = common oviduct, gy = gynatrium, im<sub>7-8</sub> = intersegmental membrane between segments VII and VIII, lt<sub>9</sub> = laterotergite IX, rc = rectum, rs = ring sclerite, sth = spermatheca, t<sub>8</sub> = tergite VIII, t<sub>10</sub>-p, t<sub>10</sub>-d = proximal and distal portions of tergite X, respectively, t<sub>11</sub> = tergite XI, vf<sub>8</sub> = valvifer VIII. Scales in mm.</p></caption><graphic xmlns:xlink="http://www.w3.org/1999/xlink" xlink:href="zookeys-495-063-g007.jpg" position="float" orientation="portrait" xlink:type="simple" id="oo_41665.jpg"/></fig><p><italic><tp:taxon-name><tp:taxon-name-part taxon-name-part-type="genus">Postgenital</tp:taxon-name-part> <tp:taxon-name-part taxon-name-part-type="species">abdomen</tp:taxon-name-part></tp:taxon-name></italic>. Male: proctiger elongate, concealing dorsal sinus of posterior aperture of genital capsule in rest, weekly trilobate apically (Figs <xref ref-type="fig" rid="F4">13</xref>, <xref ref-type="fig" rid="F4">15</xref>). Female: segment X transversally subdivided into two secondary segments (Fig. <xref ref-type="fig" rid="F7">29</xref>: t<sub>10</sub>-p, t<sub>10</sub>-d) and each of these secondary segments subdivided into a pair of contralateral sclerites along midline.</p></tp:treatment-sec><tp:treatment-sec sec-type="Distribution and diversity"><title>Distribution and diversity.</title><p>The genus previously contained only the type species occurring in northern Borneo. Another species is described in the present paper from Peninsular Malaysia (Perak).</p><fig id="F8" position="float" orientation="portrait"><label>Figure 33.</label><caption><p>Distribution of <italic><tp:taxon-name><tp:taxon-name-part taxon-name-part-type="genus">Hemitrochostoma</tp:taxon-name-part></tp:taxon-name></italic> species. Circles: <italic><tp:taxon-name><tp:taxon-name-part taxon-name-part-type="genus">Hemitrochostoma</tp:taxon-name-part> <tp:taxon-name-part taxon-name-part-type="species">altilabris</tp:taxon-name-part></tp:taxon-name></italic> Bergroth, 1913; square: <italic><tp:taxon-name><tp:taxon-name-part taxon-name-part-type="genus">Hemitrochostoma</tp:taxon-name-part> <tp:taxon-name-part taxon-name-part-type="species">rutabulum</tp:taxon-name-part></tp:taxon-name></italic> sp. n. Red symbol represent record based on specimens examined by us, white symbols represent literature data.</p></caption><graphic xmlns:xlink="http://www.w3.org/1999/xlink" xlink:href="zookeys-495-063-g008.jpg" position="float" orientation="portrait" xlink:type="simple" id="oo_41666.jpg"/></fig></tp:treatment-sec><ref-list><ref id="B2"><mixed-citation xmlns:xlink="http://www.w3.org/1999/xlink" xlink:type="simple"><person-group><name name-style="western"><surname>Rédei</surname><given-names>D</given-names></name><name name-style="western"><surname>Bu</surname><given-names>WJ</given-names></name></person-group> (<year>2013</year>) <article-title><italic><tp:taxon-name><tp:taxon-name-part taxon-name-part-type="genus">Labroplatys</tp:taxon-name-part></tp:taxon-name></italic>, a new genus of Oriental <tp:taxon-name><tp:taxon-name-part taxon-name-part-type="family">Plataspidae</tp:taxon-name-part></tp:taxon-name> (<tp:taxon-name><tp:taxon-name-part taxon-name-part-type="order">Hemiptera</tp:taxon-name-part></tp:taxon-name>: <tp:taxon-name><tp:taxon-name-part taxon-name-part-type="suborder">Heteroptera</tp:taxon-name-part></tp:taxon-name>) with two new species from India, Laos, and China.</article-title><source>Entomologica Americana</source><volume>118</volume>(<issue>1–4</issue>) [2012]: <publisher-name>263</publisher-name>–<publisher-loc>273</publisher-loc>.</mixed-citation></ref></ref-list></tp:taxon-treatment>
