# Supplementary material for: A revision of the genus Hemitrochostoma (Hemiptera, Heteroptera, Plataspidae)
Source: Zookeys. 2015 Apr 8;(495):63–77. doi: 10.3897/zookeys.495.8861 (PMC4400406; doi:10.3897/zookeys.495.8861)
Supplement: XML Treatment for Hemitrochostoma altilabris [file zookeys.495.8861-treatment2.xml]

<!DOCTYPE tp:taxon-treatment
  PUBLIC "-//TaxonX//DTD Taxonomic Treatment Publishing DTD v0 20100105//EN" "tax-treatment-NSO.dtd">
<tp:taxon-treatment xmlns:tp="http://www.plazi.org/taxpub"><tp:treatment-meta><kwd-group><label>Taxon classification</label><kwd><named-content content-type="kingdom">Animalia</named-content></kwd><kwd><named-content content-type="order">Hemiptera</named-content></kwd><kwd><named-content content-type="family">Plataspidae</named-content></kwd></kwd-group><mixed-citation publication-type="journal"><person-group><name><surname>Rédei</surname><given-names>Dávid</given-names></name><name><surname>Jindra</surname><given-names>Zdeněk</given-names></name></person-group><article-title>A revision of the genus <italic><tp:taxon-name><tp:taxon-name-part taxon-name-part-type="genus">Hemitrochostoma</tp:taxon-name-part></tp:taxon-name></italic> (<tp:taxon-name><tp:taxon-name-part taxon-name-part-type="order">Hemiptera</tp:taxon-name-part></tp:taxon-name>, <tp:taxon-name><tp:taxon-name-part taxon-name-part-type="suborder">Heteroptera</tp:taxon-name-part></tp:taxon-name>, <tp:taxon-name><tp:taxon-name-part taxon-name-part-type="family">Plataspidae</tp:taxon-name-part></tp:taxon-name>)</article-title><source>Zookeys</source><day>8</day><month>4</month><year>2015</year><volume>2015</volume><issue>495</issue><fpage>63</fpage><lpage>77</lpage><pub-id pub-id-type="doi">10.3897/zookeys.495.8861</pub-id></mixed-citation></tp:treatment-meta><tp:nomenclature><tp:taxon-name>
                        <tp:taxon-name-part taxon-name-part-type="genus">Hemitrochostoma</tp:taxon-name-part>
                        <tp:taxon-name-part taxon-name-part-type="species">altilabris</tp:taxon-name-part>
                    </tp:taxon-name><tp:taxon-authority>Bergroth, 1913</tp:taxon-authority><xref ref-type="fig" rid="F2">Figs 5–6</xref><xref ref-type="fig" rid="F3">, 9–11</xref><xref ref-type="fig" rid="F4">, 12–13</xref><xref ref-type="fig" rid="F5">, 16–21</xref><xref ref-type="fig" rid="F6">, 24–27</xref><xref ref-type="fig" rid="F7">, 28–31</xref><tp:nomenclature-citation-list><tp:nomenclature-citation><tp:taxon-name><tp:taxon-name-part taxon-name-part-type="genus">Hemitrochostoma</tp:taxon-name-part> <tp:taxon-name-part taxon-name-part-type="species">altilabris</tp:taxon-name-part></tp:taxon-name><comment> Bergroth, 1913: 177. Syntype(s) (male): [Malaysia:] Borneo, Sarawak, Trusan; depository unknown (see Discussion).</comment></tp:nomenclature-citation><tp:nomenclature-citation><tp:taxon-name><tp:taxon-name-part taxon-name-part-type="genus">Inflatilabrum</tp:taxon-name-part> <tp:taxon-name-part taxon-name-part-type="species">lambirense</tp:taxon-name-part></tp:taxon-name><comment> Tomokuni, 2012: 40. Holotype (male): Malaysia: Borneo, Sarawak, Lambir Hills National Park, Inoue Trail; NSMT. <bold>New subjective synonym.</bold></comment></tp:nomenclature-citation></tp:nomenclature-citation-list></tp:nomenclature><tp:treatment-sec sec-type="References"><title>References.</title><p><xref ref-type="bibr" rid="B2">Rédei and Bu 2013</xref>: 272 (morphology).</p></tp:treatment-sec><tp:treatment-sec sec-type="Material examined"><title>Material examined.</title><p><bold>MALAYSIA. Borneo: Sarawak</bold>, Kapit Distr., env. of Rumah Ugap, valley of Sut River, 3–9.iii.1994, leg. P. Bílek (3 males 3 females ZJCP, 1 male 1 female HNHM).</p></tp:treatment-sec><tp:treatment-sec sec-type="Diagnosis"><title>Diagnosis.</title><p>Differs from the only known congener, <italic><tp:taxon-name><tp:taxon-name-part taxon-name-part-type="genus">Hemitrochostoma</tp:taxon-name-part> <tp:taxon-name-part taxon-name-part-type="species">rutabulum</tp:taxon-name-part></tp:taxon-name></italic> sp. n., by the less-dilated mandibular plates in both sexes and the less-produced anterior angles of the pronotum (not extending to anterior margin of eye in dorsal view) (Figs <xref ref-type="fig" rid="F2">5–6</xref>).</p></tp:treatment-sec><tp:treatment-sec sec-type="Redescription"><title>Redescription.</title><p>Male and female. Photographs of the habitus and diagnostic characters of both sexes were presented by <xref ref-type="bibr" rid="B4">Tomokuni (2012)</xref> under the name <italic><tp:taxon-name><tp:taxon-name-part taxon-name-part-type="genus">Inflatilabrum</tp:taxon-name-part> <tp:taxon-name-part taxon-name-part-type="species">lambirense</tp:taxon-name-part></tp:taxon-name></italic>.</p><p><italic>Colour and integument.</italic> Dorsum of body brown, following parts ochraceous: mandibular plates except their narrow lateral margin, a middorsal vitta between base of clypeus and base of head usually narrowing towards base of head; explanate lateral margin, a pair of transverse submedian fasciae between collar and calli, some suffused spots at posterior margin of calli, and humeral tubercles on pronotum; a pair of distinct or indistinct spots at basal tumescence and occasionally an indistinct median vitta on disk of scutellum; visible portion of costal margin of fore wing; lateral and posterior margins of scutellum broadly marmorated with ochraceous of various extent; legs ochraceous, antennae slightly darker, brownish ochraceous; venter of head brown, ventrally visible surfaces of mandibular plates and clypeus ochraceous, labium ochraceous, ventrally visible portions of thorax and abdomen brown, explanate lateral margin of propleuron ochraceous, abdominal ventrites somewhat lighter brown than pterothoracic pleura, lateral margin and an adjoining sublateral spot at anterior margin of each of ventrites III–VII ochraceous. Integument and vestiture as in the generic description.</p><p><italic>Structure. Head</italic> (Figs <xref ref-type="fig" rid="F2">5–6</xref>) with lateral margin of mandibular plates weakly (male) or insignificantly (female) emarginate anteriad of eye, then more or less straight, slightly diverging anteriad (male) or subparallel (female), apically abruptly truncate (male, female). <italic>Pronotum</italic> (Figs <xref ref-type="fig" rid="F2">5–6</xref>) with anterolateral angles distinctly produced anteriad but not reaching anterior margin of eye (male, female). Other characteristic of the exoskeleton as in generic description. A detailed description, habitus photos and photos of diagnostic characters of both sexes were provided by <xref ref-type="bibr" rid="B4">Tomokuni (2012)</xref> under the name <italic><tp:taxon-name><tp:taxon-name-part taxon-name-part-type="genus">Inflatilabrum</tp:taxon-name-part> <tp:taxon-name-part taxon-name-part-type="species">lambirense</tp:taxon-name-part></tp:taxon-name></italic>.</p><p><italic>External male genitalia.</italic> Genital capsule (Figs <xref ref-type="fig" rid="F4">12–13</xref>) with a pair of weak lateral notches in posterior view, therefore lateral margins appearing weakly emarginate in most exposed view; cuplike sclerite (Fig. <xref ref-type="fig" rid="F4">12–13</xref>: cus) large, occupying most of ventral inner surface of genital capsule, visible as a transverse rim-like plate along ventral margin of posterior aperture of genital capsule in posterior view. Paramere as in Figs <xref ref-type="fig" rid="F5">16–17</xref>. Phallus (Figs <xref ref-type="fig" rid="F5">18–21</xref>, <xref ref-type="fig" rid="F6">24–25</xref>): support bridge complex (Fig. <xref ref-type="fig" rid="F5">21</xref>: sbc) and basal plates (Fig. <xref ref-type="fig" rid="F5">21</xref>: bp) strongly fused, without window-like interspace between them, each with a pair of robust, laterally directed arms dorsally; erection fluid pump (Fig. <xref ref-type="fig" rid="F5">21</xref>: erp) short; support bridge prolongation (Figs <xref ref-type="fig" rid="F5">18–19</xref>: sbp) forming a pair of rather thin bands running parallel with ductus seminis (Figs <xref ref-type="fig" rid="F5">18</xref>, <xref ref-type="fig" rid="F5">20</xref>: ds); phallotheca (Fig. <xref ref-type="fig" rid="F5">18</xref>: phth) dorsally and laterally sclerotized, ventrally membranous, sclerotized lateral wall produced into a pair of rounded lobes ventrodistally (cf. Figs <xref ref-type="fig" rid="F5">18</xref>, <xref ref-type="fig" rid="F5">20</xref>); conjunctiva voluminous, greatly membranous, provided with a pair of dorsolateral membranous, partially sclerotized processes (probably homologous with cp-I of <xref ref-type="bibr" rid="B5">Tsai et al. 2011</xref>) (Figs <xref ref-type="fig" rid="F5">18–20</xref>: cp-I) and a pair of lateral processes which are broadly membranous proximally but terminating in 2 strongly sclerotized, long, spine-like projections distally (Figs <xref ref-type="fig" rid="F5">18–20</xref>: cp-II<sub>1</sub> and cp-II<sub>2</sub>); endophallic reservoir (Figs <xref ref-type="fig" rid="F5">18–19</xref>: res) small, with a pair of ventral protuberances associated with distal parts of support bridge prolongation, separated by basal portion of aedeagus s. str. by a deep, narrow incision; aedeagus s. str. (Figs <xref ref-type="fig" rid="F5">18</xref>, <xref ref-type="fig" rid="F5">20</xref>, <xref ref-type="fig" rid="F6">25</xref>: aed) greatly elongate, narrow, tubular, strongly curved in an S-shape in the sagittal plane, narrowly enclosing the tubular endophallic duct (Fig. <xref ref-type="fig" rid="F6">24</xref>: end) in most of its length except in the area of a strongly elevated, carina-like dorsal lump immediately distad of its middle which encloses an inner chamber (Fig. <xref ref-type="fig" rid="F6">24</xref>: ich); apex of aedeagus s. str. obliquely truncate.</p><p><italic>External female genitalia.</italic> Posterolateral margins of valvifers VIII (Fig. <xref ref-type="fig" rid="F7">28</xref>: vf<sub>8</sub>) (adjacent with ventrite VII) nearly straight; laterotergites IX (Fig. <xref ref-type="fig" rid="F7">28</xref>: lt<sub>9</sub>) subhorizontal, relatively narrow; gynatrium (Fig. <xref ref-type="fig" rid="F7">30</xref>: gy) short, transverse, contralateral ring sclerites (Fig. <xref ref-type="fig" rid="F7">30</xref>: rs) fused into a single uninterrupted ring; spermatheca (Fig. <xref ref-type="fig" rid="F7">29</xref>: sth, Fig. <xref ref-type="fig" rid="F7">31</xref>): proximal portion of spermathecal duct broad, thick-walled, with a broad lumen, gradually narrowed in its middle portion, distally narrow, tubular; intermediate part of spermatheca short and thick, flexible zone occupying about its proximal half; proximal and distal flanges relatively small; distinct septum and fretum present; apical receptacle simple, globose.</p><p><italic>Measurements</italic> (in mm) (N = 3 males / 3 females). Body length 6.2–6.5 / 6.0–6.4; median length of head to apex of clypeus 1.48–1.54 / 1.42–1.50, to apex of mandibular plates 1.68–1.80 / 1.70–1.75, greatest width across mandibular plates subapically 1.52–1.58 / 1.38–1.42, width across eyes 1.76–1.78 / 1.78–1.81, interocular distance 1.34–1.36 / 1.33–1.39, interocellar distance 0.66–0.67 / 0.64–0.71, oculo-ocellar distance 0.27–0.30 / 0.30–0.33; lengths of antennal segments I:  IIa:  IIb:  III:  IV as 0.59–0.68 / 0.58–0.64:  0.10–0.12 / 0.09–0.10:  0.96–1.01 / 0.93–0.96:  0.80–0.84 / 0.82–0.86:  0.92–0.95 / 0.86–0.96; median length of pronotum 1.62–1.66 / 1.60–1.72, humeral width 3.41–3.50 / 3.56–3.68; median length of scutellum 3.08–3.10 / 3.16–3.45, greatest width 3.58–3.66 / 3.92–4.00.</p></tp:treatment-sec><tp:treatment-sec sec-type="Immatures"><title>Immatures.</title><p>Description and photograph of the 5<sup>th</sup>-instar larva were presented by <xref ref-type="bibr" rid="B4">Tomokuni (2012)</xref> under the name <italic><tp:taxon-name><tp:taxon-name-part taxon-name-part-type="genus">Inflatilabrum</tp:taxon-name-part> <tp:taxon-name-part taxon-name-part-type="species">lambirense</tp:taxon-name-part></tp:taxon-name></italic>.</p></tp:treatment-sec><tp:treatment-sec sec-type="Distribution"><title>Distribution.</title><p>The species is known only from a few localities, all in Sarawak, Borneo, Malaysia. — <bold>MALAYSIA. Borneo: Sarawak:</bold> env. of Rumah Ugap!, Trusan (<xref ref-type="bibr" rid="B1">Bergroth 1913</xref>), Lambir Hills National Park (Tomokuni 2002) (Fig. <xref ref-type="fig" rid="F8">33</xref>).</p><!--PageBreak--></tp:treatment-sec><tp:treatment-sec sec-type="Bionomics"><title>Bionomics.</title><p>The bionomics of <italic><tp:taxon-name><tp:taxon-name-part taxon-name-part-type="genus">Hemitrochostoma</tp:taxon-name-part> <tp:taxon-name-part taxon-name-part-type="species">altilabrum</tp:taxon-name-part></tp:taxon-name></italic> (as <italic><tp:taxon-name><tp:taxon-name-part taxon-name-part-type="genus">Inflatilabrum</tp:taxon-name-part> <tp:taxon-name-part taxon-name-part-type="species">lambirense</tp:taxon-name-part></tp:taxon-name></italic>) was discussed by <xref ref-type="bibr" rid="B4">Tomokuni (2012)</xref>. The species feeds on sap of the trunks of <italic><tp:taxon-name><tp:taxon-name-part taxon-name-part-type="genus">Dryobalanops</tp:taxon-name-part> <tp:taxon-name-part taxon-name-part-type="species">aromatica</tp:taxon-name-part></tp:taxon-name></italic> C.F.Gaertn. (<tp:taxon-name><tp:taxon-name-part taxon-name-part-type="family">Dipterocarpaceae</tp:taxon-name-part></tp:taxon-name>) and another, unidentified tree species. Adults and larvae live in shelters under dead peeling bark of the lower regions of the trunk created by mutualistic ants (<tp:taxon-name><tp:taxon-name-part taxon-name-part-type="family">Formicidae</tp:taxon-name-part></tp:taxon-name>: <italic><tp:taxon-name><tp:taxon-name-part taxon-name-part-type="genus">Camponotus</tp:taxon-name-part></tp:taxon-name></italic> spp.).</p></tp:treatment-sec><tp:treatment-sec sec-type="Discussion"><title>Discussion.</title><p><italic><tp:taxon-name><tp:taxon-name-part taxon-name-part-type="genus">Hemitrochostoma</tp:taxon-name-part> <tp:taxon-name-part taxon-name-part-type="species">altilabris</tp:taxon-name-part></tp:taxon-name></italic> was described based on an unspecified number of specimens (all males). The type depository was not indicated in the original description (<xref ref-type="bibr" rid="B1">Bergroth 1913</xref>). The type(s) could not be located in the Zoological Museum of the University of Helsinki (L. Huldén, pers. comm.) currently housing most of the types of E. Bergroth (<xref ref-type="bibr" rid="B3">Schuh and Slater 1995</xref>), and also was not found in other important depositories of Bergroth types: the Zoological Museum of the Humboldt University of Berlin (J. Deckert, pers. comm.), the Senckenberg Deutsches Entomologisches Institut in Müncheberg (S. Blank, pers. comm.), the HNHM, the Naturhistorisches Museum in Vienna, and the Natural History Museum in London (all of them visited by DR). Because the specimens examined by us were collected rather close to the type locality, and the males are in agreement with the description and illustrations of <xref ref-type="bibr" rid="B1">Bergroth (1913)</xref>, they are readily identified as <italic><tp:taxon-name><tp:taxon-name-part taxon-name-part-type="genus">Hemitrochostoma</tp:taxon-name-part> <tp:taxon-name-part taxon-name-part-type="species">inflatilabrum</tp:taxon-name-part></tp:taxon-name></italic>. Although the type material currently cannot be located, so far there is no doubt about the identity of this species and, therefore, designation of a neotype is not justified.</p><p>The detailed original description and illustrations of <italic><tp:taxon-name><tp:taxon-name-part taxon-name-part-type="genus">Inflatilabrum</tp:taxon-name-part> <tp:taxon-name-part taxon-name-part-type="species">lambirense</tp:taxon-name-part></tp:taxon-name></italic> leave no doubt that this species is conspecific with <italic><tp:taxon-name><tp:taxon-name-part taxon-name-part-type="genus">Hemitrochostoma</tp:taxon-name-part> <tp:taxon-name-part taxon-name-part-type="species">altilabris</tp:taxon-name-part></tp:taxon-name></italic>; therefore, the following new subjective synonymies are proposed: <italic><tp:taxon-name><tp:taxon-name-part taxon-name-part-type="genus">Hemitrochostoma</tp:taxon-name-part></tp:taxon-name></italic> Bergroth, 1913 = <italic><tp:taxon-name><tp:taxon-name-part taxon-name-part-type="genus">Inflatilabrum</tp:taxon-name-part></tp:taxon-name></italic> Tomokuni, 2012, syn. n.; <italic><tp:taxon-name><tp:taxon-name-part taxon-name-part-type="genus">Hemitrochostoma</tp:taxon-name-part> <tp:taxon-name-part taxon-name-part-type="species">altilabris</tp:taxon-name-part></tp:taxon-name></italic> Bergroth, 1913 = <italic><tp:taxon-name><tp:taxon-name-part taxon-name-part-type="genus">Inflatilabrum</tp:taxon-name-part> <tp:taxon-name-part taxon-name-part-type="species">lambirense</tp:taxon-name-part></tp:taxon-name></italic> Tomokuni, 2012, syn. n.</p></tp:treatment-sec><tp:treatment-sec><!--Section generated to contain objects referenced in tp:taxon-treatment.--><fig id="F2" position="float" orientation="portrait"><label>Figures 5–8.</label><caption><p><italic><tp:taxon-name><tp:taxon-name-part taxon-name-part-type="genus">Hemitrochostoma</tp:taxon-name-part></tp:taxon-name></italic> species, head and pronotum in most exposed view. <bold>5</bold> <italic><tp:taxon-name><tp:taxon-name-part taxon-name-part-type="genus">Hemitrochostoma</tp:taxon-name-part> <tp:taxon-name-part taxon-name-part-type="species">altilabris</tp:taxon-name-part></tp:taxon-name></italic> Bergroth, 1913, male <bold>6</bold> same, female <bold>7</bold> <italic><tp:taxon-name><tp:taxon-name-part taxon-name-part-type="genus">Hemitrochostoma</tp:taxon-name-part> <tp:taxon-name-part taxon-name-part-type="species">rutabulum</tp:taxon-name-part></tp:taxon-name></italic> sp. n., male <bold>8</bold> same, female. Pilosity only shown along margin of head and pronotum. Scale in mm.</p></caption><graphic xmlns:xlink="http://www.w3.org/1999/xlink" xlink:href="zookeys-495-063-g002.jpg" position="float" orientation="portrait" xlink:type="simple" id="oo_41660.jpg"/></fig><fig id="F3" position="float" orientation="portrait"><label>Figures 9–11.</label><caption><p><italic><tp:taxon-name><tp:taxon-name-part taxon-name-part-type="genus">Hemitrochostoma</tp:taxon-name-part> <tp:taxon-name-part taxon-name-part-type="species">altilabris</tp:taxon-name-part></tp:taxon-name></italic> Bergroth, 1913, female. <bold>9</bold> body in ventral view, antennae and legs removed, labium pulled to right, thoracic evaporatorium densely dotted <bold>10</bold> head, ventral view <bold>11</bold> same, lateral view. Lettering: acly = anteclypeus; lb<sub>1</sub> = labial segment I; lbrd = distal portion of labrum; lbrp = proximal portion of labrum; mdp = mandibular plate. Scales in mm.</p></caption><graphic xmlns:xlink="http://www.w3.org/1999/xlink" xlink:href="zookeys-495-063-g003.jpg" position="float" orientation="portrait" xlink:type="simple" id="oo_41661.jpg"/></fig><fig id="F4" position="float" orientation="portrait"><label>Figures 12–15.</label><caption><p><italic><tp:taxon-name><tp:taxon-name-part taxon-name-part-type="genus">Hemitrochostoma</tp:taxon-name-part></tp:taxon-name></italic> spp., genital capsule with phallic organs and postgenital abdomen. <bold>12</bold> <italic><tp:taxon-name><tp:taxon-name-part taxon-name-part-type="genus">Hemitrochostoma</tp:taxon-name-part> <tp:taxon-name-part taxon-name-part-type="species">altilabris</tp:taxon-name-part></tp:taxon-name></italic> Bergroth, 1913, posterior view <bold>13</bold> same, posterior view <bold>14</bold> <italic><tp:taxon-name><tp:taxon-name-part taxon-name-part-type="genus">Hemitrochostoma</tp:taxon-name-part> <tp:taxon-name-part taxon-name-part-type="species">rutabulum</tp:taxon-name-part></tp:taxon-name></italic> sp. n., lateral view <bold>15</bold> same, posterior view. Lettering: cus = cuplike sclerite. Scale in mm.</p></caption><graphic xmlns:xlink="http://www.w3.org/1999/xlink" xlink:href="zookeys-495-063-g004.jpg" position="float" orientation="portrait" xlink:type="simple" id="oo_41662.jpg"/></fig><fig id="F5" position="float" orientation="portrait"><label>Figures 16–23.</label><caption><p><italic><tp:taxon-name><tp:taxon-name-part taxon-name-part-type="genus">Hemitrochostoma</tp:taxon-name-part></tp:taxon-name></italic> spp., external male genitalia. <bold>16–21</bold> <italic><tp:taxon-name><tp:taxon-name-part taxon-name-part-type="genus">Hemitrochostoma</tp:taxon-name-part> <tp:taxon-name-part taxon-name-part-type="species">altilabris</tp:taxon-name-part></tp:taxon-name></italic> Bergroth, 1913 <bold>22–23</bold> <italic><tp:taxon-name><tp:taxon-name-part taxon-name-part-type="genus">Hemitrochostoma</tp:taxon-name-part> <tp:taxon-name-part taxon-name-part-type="species">rutabulum</tp:taxon-name-part></tp:taxon-name></italic> sp. n. <bold>16–17</bold>, <bold>22–23</bold> left paramere <bold>18</bold> phallus, lateral view <bold>19</bold> same, dorsal view, articulatory apparatus and most of aedeagus removed <bold>20</bold> same, ventral view <bold>21</bold> articulatory apparatus. Lettering: aed = aedeagus, bp = basal plates, cp-I, cp-II<sub>1</sub>, cp-II<sub>2</sub> = conjunctival processes (see text), dej = ductus ejaculatorius, ds = ductus seminis, erp = erection fluid pump, res = endophallic reservoir, sbc = support bridge complex, sbp = support bridge prolongation. Scales in mm.</p></caption><graphic xmlns:xlink="http://www.w3.org/1999/xlink" xlink:href="zookeys-495-063-g005.jpg" position="float" orientation="portrait" xlink:type="simple" id="oo_41663.jpg"/></fig><fig id="F6" position="float" orientation="portrait"><label>Figures 24–27.</label><caption><p><italic><tp:taxon-name><tp:taxon-name-part taxon-name-part-type="genus">Hemitrochostoma</tp:taxon-name-part> <tp:taxon-name-part taxon-name-part-type="species">altilabris</tp:taxon-name-part></tp:taxon-name></italic> Bergroth, 1913. <bold>24</bold> aedeagal complex, lateral view <bold>25</bold> proximal portion of the aedeagal complex, dorsal view <bold>26</bold> abdomen of female, ventral view <bold>27</bold> same, posterior portion, dorsal view. Lettering: aed = aedeagus, ds = ductus seminis, end = endophallic duct, ich = inner chamber, t<sub>7</sub>, t<sub>8</sub> = tergites VII and VIII. Arrows in Figs 24–25 show the pathway of the sperm. Scales in mm.</p></caption><graphic xmlns:xlink="http://www.w3.org/1999/xlink" xlink:href="zookeys-495-063-g006.jpg" position="float" orientation="portrait" xlink:type="simple" id="oo_41664.jpg"/></fig><fig id="F7" position="float" orientation="portrait"><label>Figures 28–32.</label><caption><p><italic><tp:taxon-name><tp:taxon-name-part taxon-name-part-type="genus">Hemitrochostoma</tp:taxon-name-part></tp:taxon-name></italic> species, external female genitalia. <bold>28–31</bold> <italic><tp:taxon-name><tp:taxon-name-part taxon-name-part-type="genus">Hemitrochostoma</tp:taxon-name-part> <tp:taxon-name-part taxon-name-part-type="species">altilabris</tp:taxon-name-part></tp:taxon-name></italic> Bergroth, 1913 <bold>32</bold> <italic><tp:taxon-name><tp:taxon-name-part taxon-name-part-type="genus">Hemitrochostoma</tp:taxon-name-part> <tp:taxon-name-part taxon-name-part-type="species">rutabulum</tp:taxon-name-part></tp:taxon-name></italic> sp. n. <bold>28</bold>, <bold>32</bold> terminalia, posteroventral view <bold>29</bold> individualized segments VIII–XI, lateral view <bold>30</bold> same, anterodorsal view <bold>31</bold> spermatheca. Lettering: cod = common oviduct, gy = gynatrium, im<sub>7-8</sub> = intersegmental membrane between segments VII and VIII, lt<sub>9</sub> = laterotergite IX, rc = rectum, rs = ring sclerite, sth = spermatheca, t<sub>8</sub> = tergite VIII, t<sub>10</sub>-p, t<sub>10</sub>-d = proximal and distal portions of tergite X, respectively, t<sub>11</sub> = tergite XI, vf<sub>8</sub> = valvifer VIII. Scales in mm.</p></caption><graphic xmlns:xlink="http://www.w3.org/1999/xlink" xlink:href="zookeys-495-063-g007.jpg" position="float" orientation="portrait" xlink:type="simple" id="oo_41665.jpg"/></fig><fig id="F8" position="float" orientation="portrait"><label>Figure 33.</label><caption><p>Distribution of <italic><tp:taxon-name><tp:taxon-name-part taxon-name-part-type="genus">Hemitrochostoma</tp:taxon-name-part></tp:taxon-name></italic> species. Circles: <italic><tp:taxon-name><tp:taxon-name-part taxon-name-part-type="genus">Hemitrochostoma</tp:taxon-name-part> <tp:taxon-name-part taxon-name-part-type="species">altilabris</tp:taxon-name-part></tp:taxon-name></italic> Bergroth, 1913; square: <italic><tp:taxon-name><tp:taxon-name-part taxon-name-part-type="genus">Hemitrochostoma</tp:taxon-name-part> <tp:taxon-name-part taxon-name-part-type="species">rutabulum</tp:taxon-name-part></tp:taxon-name></italic> sp. n. Red symbol represent record based on specimens examined by us, white symbols represent literature data.</p></caption><graphic xmlns:xlink="http://www.w3.org/1999/xlink" xlink:href="zookeys-495-063-g008.jpg" position="float" orientation="portrait" xlink:type="simple" id="oo_41666.jpg"/></fig></tp:treatment-sec><ref-list><ref id="B2"><mixed-citation xmlns:xlink="http://www.w3.org/1999/xlink" xlink:type="simple"><person-group><name name-style="western"><surname>Rédei</surname><given-names>D</given-names></name><name name-style="western"><surname>Bu</surname><given-names>WJ</given-names></name></person-group> (<year>2013</year>) <article-title><italic><tp:taxon-name><tp:taxon-name-part taxon-name-part-type="genus">Labroplatys</tp:taxon-name-part></tp:taxon-name></italic>, a new genus of Oriental <tp:taxon-name><tp:taxon-name-part taxon-name-part-type="family">Plataspidae</tp:taxon-name-part></tp:taxon-name> (<tp:taxon-name><tp:taxon-name-part taxon-name-part-type="order">Hemiptera</tp:taxon-name-part></tp:taxon-name>: <tp:taxon-name><tp:taxon-name-part taxon-name-part-type="suborder">Heteroptera</tp:taxon-name-part></tp:taxon-name>) with two new species from India, Laos, and China.</article-title><source>Entomologica Americana</source><volume>118</volume>(<issue>1–4</issue>) [2012]: <publisher-name>263</publisher-name>–<publisher-loc>273</publisher-loc>.</mixed-citation></ref><ref id="B4"><mixed-citation xmlns:xlink="http://www.w3.org/1999/xlink" xlink:type="simple"><person-group><name name-style="western"><surname>Tomokuni</surname><given-names>M</given-names></name></person-group> (<year>2012</year>) <article-title>A new genus and species of mutualistic <tp:taxon-name><tp:taxon-name-part taxon-name-part-type="family">Plataspidae</tp:taxon-name-part></tp:taxon-name> (<tp:taxon-name><tp:taxon-name-part taxon-name-part-type="class">Insecta</tp:taxon-name-part></tp:taxon-name>: <tp:taxon-name><tp:taxon-name-part taxon-name-part-type="suborder">Heteroptera</tp:taxon-name-part></tp:taxon-name>) from Sarawak, Malaysia.</article-title><source>Memoirs of the National Museum of Natural Science, Tokyo</source><volume>48</volume>: <fpage>39</fpage>–<lpage>45</lpage>.</mixed-citation></ref><ref id="B5"><mixed-citation xmlns:xlink="http://www.w3.org/1999/xlink" xlink:type="simple"><person-group><name name-style="western"><surname>Tsai</surname><given-names>JF</given-names></name><name name-style="western"><surname>Rédei</surname><given-names>D</given-names></name><name name-style="western"><surname>Yeh</surname><given-names>GF</given-names></name><name name-style="western"><surname>Yang</surname><given-names>MM</given-names></name></person-group> (<year>2011</year>) <source>Jewel bugs of Taiwan (<tp:taxon-name><tp:taxon-name-part taxon-name-part-type="suborder">Heteroptera</tp:taxon-name-part></tp:taxon-name>: <tp:taxon-name><tp:taxon-name-part taxon-name-part-type="family">Scutelleridae</tp:taxon-name-part></tp:taxon-name>).</source><publisher-name>National Chung Hsing University</publisher-name>, <publisher-loc>Taichung</publisher-loc>, <size units="page">309 pp</size>.</mixed-citation></ref><ref id="B1"><mixed-citation xmlns:xlink="http://www.w3.org/1999/xlink" xlink:type="simple"><person-group><name name-style="western"><surname>Bergroth</surname><given-names>E</given-names></name></person-group> (<year>1913</year>) <article-title>Zwei neue Coptosomatiden-Gattungen.</article-title><source>Wiener Entomologische Zeitung</source><volume>32</volume>(<issue>4–6</issue>): <fpage>175</fpage>–<lpage>177</lpage>.</mixed-citation></ref><ref id="B3"><mixed-citation xmlns:xlink="http://www.w3.org/1999/xlink" xlink:type="simple"><person-group><name name-style="western"><surname>Schuh</surname><given-names>RT</given-names></name><name name-style="western"><surname>Slater</surname><given-names>JA</given-names></name></person-group> (<year>1995</year>) <source>True bugs of the world (<tp:taxon-name><tp:taxon-name-part taxon-name-part-type="order">Hemiptera</tp:taxon-name-part></tp:taxon-name>: <tp:taxon-name><tp:taxon-name-part taxon-name-part-type="suborder">Heteroptera</tp:taxon-name-part></tp:taxon-name>). Classification and natural history</source>. <publisher-name>Cornell University Press</publisher-name>, <publisher-loc>Ithaca and London</publisher-loc>, <size units="page">xii+336 pp</size>.</mixed-citation></ref></ref-list></tp:taxon-treatment>
