# Supplementary material for: A revision of the genus Hemitrochostoma (Hemiptera, Heteroptera, Plataspidae)
Source: Zookeys. 2015 Apr 8;(495):63–77. doi: 10.3897/zookeys.495.8861 (PMC4400406; doi:10.3897/zookeys.495.8861)
Supplement: XML Treatment for Hemitrochostoma rutabulum [file zookeys.495.8861-treatment3.xml]

<!DOCTYPE tp:taxon-treatment
  PUBLIC "-//TaxonX//DTD Taxonomic Treatment Publishing DTD v0 20100105//EN" "tax-treatment-NSO.dtd">
<tp:taxon-treatment xmlns:tp="http://www.plazi.org/taxpub"><tp:treatment-meta><kwd-group><label>Taxon classification</label><kwd><named-content content-type="kingdom">Animalia</named-content></kwd><kwd><named-content content-type="order">Hemiptera</named-content></kwd><kwd><named-content content-type="family">Plataspidae</named-content></kwd></kwd-group><mixed-citation publication-type="journal"><person-group><name><surname>Rédei</surname><given-names>Dávid</given-names></name><name><surname>Jindra</surname><given-names>Zdeněk</given-names></name></person-group><article-title>A revision of the genus <italic><tp:taxon-name><tp:taxon-name-part taxon-name-part-type="genus">Hemitrochostoma</tp:taxon-name-part></tp:taxon-name></italic> (<tp:taxon-name><tp:taxon-name-part taxon-name-part-type="order">Hemiptera</tp:taxon-name-part></tp:taxon-name>, <tp:taxon-name><tp:taxon-name-part taxon-name-part-type="suborder">Heteroptera</tp:taxon-name-part></tp:taxon-name>, <tp:taxon-name><tp:taxon-name-part taxon-name-part-type="family">Plataspidae</tp:taxon-name-part></tp:taxon-name>)</article-title><source>Zookeys</source><day>8</day><month>4</month><year>2015</year><volume>2015</volume><issue>495</issue><fpage>63</fpage><lpage>77</lpage><pub-id pub-id-type="doi">10.3897/zookeys.495.8861</pub-id></mixed-citation></tp:treatment-meta><tp:nomenclature><tp:taxon-name>
                        <tp:taxon-name-part taxon-name-part-type="genus">Hemitrochostoma</tp:taxon-name-part>
                        <tp:taxon-name-part taxon-name-part-type="species">rutabulum</tp:taxon-name-part>
                        <object-id xmlns:xlink="http://www.w3.org/1999/xlink" content-type="zoobank" xlink:type="simple">http://zoobank.org/6DFEDCDD-916B-45A6-B33D-24169E88FA6E</object-id>
                    </tp:taxon-name><tp:taxon-status xmlns:xlink="http://www.w3.org/1999/xlink" xlink:type="simple">sp. n.</tp:taxon-status><xref ref-type="fig" rid="F1">Figs 1–4</xref><xref ref-type="fig" rid="F2">, 7–8</xref><xref ref-type="fig" rid="F4">, 14–15</xref><xref ref-type="fig" rid="F5">, 22–23</xref><xref ref-type="fig" rid="F7">, 32</xref><!--PageBreak--><!--PageBreak--><!--PageBreak--><!--PageBreak--></tp:nomenclature><tp:treatment-sec sec-type="Type material"><title>Type material.</title><p><bold>Holotype</bold> (male): “MALAYSIA - Perak \ Banjaran Bintang \ Maxwel Hill (Taiping) \ 18. - 19.2.1997 \ Ivo Jeniš”. Mounted on card, tarsus and apical half of tibia of right hind leg lacking, genitalia preserved in plastic microvial filled with glycerol pinned with the specimen, deposited in ZJCP. Paratype: same label as for holotype; intact (1 female, ZJCP).</p></tp:treatment-sec><tp:treatment-sec sec-type="Diagnosis"><title>Diagnosis.</title><p>Easily distinguished from the only known congener, <italic><tp:taxon-name><tp:taxon-name-part taxon-name-part-type="genus">Hemitrochostoma</tp:taxon-name-part> <tp:taxon-name-part taxon-name-part-type="species">altilabris</tp:taxon-name-part></tp:taxon-name></italic> by the much more strongly dilated mandibular plates, particularly in the male (Fig. <xref ref-type="fig" rid="F2">7</xref>) but also in the female (Fig. <xref ref-type="fig" rid="F2">8</xref>), and the more produced anterior angles of the pronotum (surpassing anterior margins of eyes in both sexes) (Figs <xref ref-type="fig" rid="F2">7</xref>, <xref ref-type="fig" rid="F2">8</xref>). The ground colour of the two examined specimens is considerably darker than in <italic><tp:taxon-name><tp:taxon-name-part taxon-name-part-type="genus">Hemitrochostoma</tp:taxon-name-part> <tp:taxon-name-part taxon-name-part-type="species">altilabris</tp:taxon-name-part></tp:taxon-name></italic>, and the scutellum is not marmorated with ochraceous along its lateral and posterior margin.</p></tp:treatment-sec><tp:treatment-sec sec-type="Description"><title>Description.</title><p>Macropterous male and female.</p><!--PageBreak--><!--PageBreak--><p><italic>Colour and integument.</italic> Dorsum of body brown, following parts ochraceous: mandibular plates, clypeus and a confluent middorsal vitta running to base of head; explanate lateral margin, a pair of transverse submedian fasciae between collar and calli, weak suffusion at posterior margin of calli and on humeral tubercles, and an indistinct median vitta on disk of pronotum; visible portion of costal margin of fore wing; a pair of distinct or indistinct spots at basal tumescence, and a narrow vitta along midline starting slightly posteriad of basal tumescence and fading away before posterior margin of scutellum; legs ochraceous, antennae slightly darker, brownish ochraceous; venter of head brown, ventrally visible surfaces of mandibular plates and clypeus ochraceous, labium ochraceous, thoracic pleura (except explanate lateral portion of propleuron) and abdomen dark brown, lateral margin and an adjoining sublateral spot at anterior margin of each of ventrites III–VII ochraceous. Integument and vestiture as in the generic description.</p><p><italic>Structure</italic> mainly as in generic description. <italic>Head</italic> with lateral margin of mandibular plates distinctly emarginate anteriad of eye (male, female), then strongly broadened, anteriormost portion rounded. Pronotum with anterolateral angles strongly produced anteriad, distinctly surpassing anterior margin of eye in both sexes but more strongly in male.</p><p><italic>External male genitalia.</italic> Genital capsule (Figs <xref ref-type="fig" rid="F4">14–15</xref>) broadly rounded laterally. Paramere as in Figs <xref ref-type="fig" rid="F5">22–23</xref>. Phallus generally similar to that of <italic><tp:taxon-name><tp:taxon-name-part taxon-name-part-type="genus">Hemitrochostoma</tp:taxon-name-part> <tp:taxon-name-part taxon-name-part-type="species">altilabris</tp:taxon-name-part></tp:taxon-name></italic>, it was not examined in detail.</p><p><italic>Female terminalia</italic> (Fig. <xref ref-type="fig" rid="F7">32</xref>). Posterior margin of ventrite VIII more broadly emarginate than in <italic><tp:taxon-name><tp:taxon-name-part taxon-name-part-type="genus">Hemitrochostoma</tp:taxon-name-part> <tp:taxon-name-part taxon-name-part-type="species">altilabris</tp:taxon-name-part></tp:taxon-name></italic>, proximal margin of valvifer VIII rather rounded; laterotergite IX distinctly broader than that of <italic><tp:taxon-name><tp:taxon-name-part taxon-name-part-type="genus">Hemitrochostoma</tp:taxon-name-part> <tp:taxon-name-part taxon-name-part-type="species">altilabris</tp:taxon-name-part></tp:taxon-name></italic>. The single available female was not dissected.</p><!--PageBreak--><p><italic>Measurements</italic> (in mm) (holotype male / paratype female). Body length 6.6 / 6.6; median length of head to apex of clypeus 1.58 / 1.57, to apex of mandibular plates 2.00 / 1.84, greatest width (across mandibular plates subapically) 1.82 / 1.40, width across eyes 1.78 / 1.76, interocular distance 1.31 / 1.30, interocellar distance 0.64 / 0.66; oculo-ocellar distance 0.33 / 0.31, lengths of antennal segments I:  IIa:  IIb:  III:  IV as 0.74 / 0.63:  0.12 / 0.11:  0.82 / 0.78:  0.86 / 0.76:  1.01 / 0.90; median length of pronotum 1.40 / 1.76, humeral width 3.50 / 3.72; median length of scutellum 3.10 / 3.75, greatest width 3.66 / 4.25.</p></tp:treatment-sec><tp:treatment-sec sec-type="Etymology"><title>Etymology.</title><p>The specific epithet of the new species is the Latin noun <italic>rutabulum</italic> meaning 'shovel or spatula' (for cooking), referring to the broad, spade-like head of both sexes but particularly the male. Noun in apposition, not to be declined.</p></tp:treatment-sec><tp:treatment-sec sec-type="Distribution"><title>Distribution.</title><p>The species is known only from the type locality in Perak, Peninsular Malaysia (Fig. <xref ref-type="fig" rid="F8">33</xref>).</p></tp:treatment-sec><tp:treatment-sec sec-type="Bionomics"><title>Bionomics.</title><p>Unknown.</p></tp:treatment-sec><tp:treatment-sec><!--Section generated to contain objects referenced in tp:taxon-treatment.--><fig id="F1" position="float" orientation="portrait"><label>Figures 1–4.</label><caption><p><italic><tp:taxon-name><tp:taxon-name-part taxon-name-part-type="genus">Hemitrochostoma</tp:taxon-name-part> <tp:taxon-name-part taxon-name-part-type="species">rutabulum</tp:taxon-name-part></tp:taxon-name></italic> sp. n., male <bold>1–2</bold> and female <bold>3–4. 1</bold>, <bold>3</bold> dorsal view <bold>2</bold>, <bold>4</bold> ventral view. Scale in mm.</p></caption><graphic xmlns:xlink="http://www.w3.org/1999/xlink" xlink:href="zookeys-495-063-g001.jpg" position="float" orientation="portrait" xlink:type="simple" id="oo_41659.jpg"/></fig><fig id="F2" position="float" orientation="portrait"><label>Figures 5–8.</label><caption><p><italic><tp:taxon-name><tp:taxon-name-part taxon-name-part-type="genus">Hemitrochostoma</tp:taxon-name-part></tp:taxon-name></italic> species, head and pronotum in most exposed view. <bold>5</bold> <italic><tp:taxon-name><tp:taxon-name-part taxon-name-part-type="genus">Hemitrochostoma</tp:taxon-name-part> <tp:taxon-name-part taxon-name-part-type="species">altilabris</tp:taxon-name-part></tp:taxon-name></italic> Bergroth, 1913, male <bold>6</bold> same, female <bold>7</bold> <italic><tp:taxon-name><tp:taxon-name-part taxon-name-part-type="genus">Hemitrochostoma</tp:taxon-name-part> <tp:taxon-name-part taxon-name-part-type="species">rutabulum</tp:taxon-name-part></tp:taxon-name></italic> sp. n., male <bold>8</bold> same, female. Pilosity only shown along margin of head and pronotum. Scale in mm.</p></caption><graphic xmlns:xlink="http://www.w3.org/1999/xlink" xlink:href="zookeys-495-063-g002.jpg" position="float" orientation="portrait" xlink:type="simple" id="oo_41660.jpg"/></fig><fig id="F4" position="float" orientation="portrait"><label>Figures 12–15.</label><caption><p><italic><tp:taxon-name><tp:taxon-name-part taxon-name-part-type="genus">Hemitrochostoma</tp:taxon-name-part></tp:taxon-name></italic> spp., genital capsule with phallic organs and postgenital abdomen. <bold>12</bold> <italic><tp:taxon-name><tp:taxon-name-part taxon-name-part-type="genus">Hemitrochostoma</tp:taxon-name-part> <tp:taxon-name-part taxon-name-part-type="species">altilabris</tp:taxon-name-part></tp:taxon-name></italic> Bergroth, 1913, posterior view <bold>13</bold> same, posterior view <bold>14</bold> <italic><tp:taxon-name><tp:taxon-name-part taxon-name-part-type="genus">Hemitrochostoma</tp:taxon-name-part> <tp:taxon-name-part taxon-name-part-type="species">rutabulum</tp:taxon-name-part></tp:taxon-name></italic> sp. n., lateral view <bold>15</bold> same, posterior view. Lettering: cus = cuplike sclerite. Scale in mm.</p></caption><graphic xmlns:xlink="http://www.w3.org/1999/xlink" xlink:href="zookeys-495-063-g004.jpg" position="float" orientation="portrait" xlink:type="simple" id="oo_41662.jpg"/></fig><fig id="F5" position="float" orientation="portrait"><label>Figures 16–23.</label><caption><p><italic><tp:taxon-name><tp:taxon-name-part taxon-name-part-type="genus">Hemitrochostoma</tp:taxon-name-part></tp:taxon-name></italic> spp., external male genitalia. <bold>16–21</bold> <italic><tp:taxon-name><tp:taxon-name-part taxon-name-part-type="genus">Hemitrochostoma</tp:taxon-name-part> <tp:taxon-name-part taxon-name-part-type="species">altilabris</tp:taxon-name-part></tp:taxon-name></italic> Bergroth, 1913 <bold>22–23</bold> <italic><tp:taxon-name><tp:taxon-name-part taxon-name-part-type="genus">Hemitrochostoma</tp:taxon-name-part> <tp:taxon-name-part taxon-name-part-type="species">rutabulum</tp:taxon-name-part></tp:taxon-name></italic> sp. n. <bold>16–17</bold>, <bold>22–23</bold> left paramere <bold>18</bold> phallus, lateral view <bold>19</bold> same, dorsal view, articulatory apparatus and most of aedeagus removed <bold>20</bold> same, ventral view <bold>21</bold> articulatory apparatus. Lettering: aed = aedeagus, bp = basal plates, cp-I, cp-II<sub>1</sub>, cp-II<sub>2</sub> = conjunctival processes (see text), dej = ductus ejaculatorius, ds = ductus seminis, erp = erection fluid pump, res = endophallic reservoir, sbc = support bridge complex, sbp = support bridge prolongation. Scales in mm.</p></caption><graphic xmlns:xlink="http://www.w3.org/1999/xlink" xlink:href="zookeys-495-063-g005.jpg" position="float" orientation="portrait" xlink:type="simple" id="oo_41663.jpg"/></fig><fig id="F7" position="float" orientation="portrait"><label>Figures 28–32.</label><caption><p><italic><tp:taxon-name><tp:taxon-name-part taxon-name-part-type="genus">Hemitrochostoma</tp:taxon-name-part></tp:taxon-name></italic> species, external female genitalia. <bold>28–31</bold> <italic><tp:taxon-name><tp:taxon-name-part taxon-name-part-type="genus">Hemitrochostoma</tp:taxon-name-part> <tp:taxon-name-part taxon-name-part-type="species">altilabris</tp:taxon-name-part></tp:taxon-name></italic> Bergroth, 1913 <bold>32</bold> <italic><tp:taxon-name><tp:taxon-name-part taxon-name-part-type="genus">Hemitrochostoma</tp:taxon-name-part> <tp:taxon-name-part taxon-name-part-type="species">rutabulum</tp:taxon-name-part></tp:taxon-name></italic> sp. n. <bold>28</bold>, <bold>32</bold> terminalia, posteroventral view <bold>29</bold> individualized segments VIII–XI, lateral view <bold>30</bold> same, anterodorsal view <bold>31</bold> spermatheca. Lettering: cod = common oviduct, gy = gynatrium, im<sub>7-8</sub> = intersegmental membrane between segments VII and VIII, lt<sub>9</sub> = laterotergite IX, rc = rectum, rs = ring sclerite, sth = spermatheca, t<sub>8</sub> = tergite VIII, t<sub>10</sub>-p, t<sub>10</sub>-d = proximal and distal portions of tergite X, respectively, t<sub>11</sub> = tergite XI, vf<sub>8</sub> = valvifer VIII. Scales in mm.</p></caption><graphic xmlns:xlink="http://www.w3.org/1999/xlink" xlink:href="zookeys-495-063-g007.jpg" position="float" orientation="portrait" xlink:type="simple" id="oo_41665.jpg"/></fig><fig id="F8" position="float" orientation="portrait"><label>Figure 33.</label><caption><p>Distribution of <italic><tp:taxon-name><tp:taxon-name-part taxon-name-part-type="genus">Hemitrochostoma</tp:taxon-name-part></tp:taxon-name></italic> species. Circles: <italic><tp:taxon-name><tp:taxon-name-part taxon-name-part-type="genus">Hemitrochostoma</tp:taxon-name-part> <tp:taxon-name-part taxon-name-part-type="species">altilabris</tp:taxon-name-part></tp:taxon-name></italic> Bergroth, 1913; square: <italic><tp:taxon-name><tp:taxon-name-part taxon-name-part-type="genus">Hemitrochostoma</tp:taxon-name-part> <tp:taxon-name-part taxon-name-part-type="species">rutabulum</tp:taxon-name-part></tp:taxon-name></italic> sp. n. Red symbol represent record based on specimens examined by us, white symbols represent literature data.</p></caption><graphic xmlns:xlink="http://www.w3.org/1999/xlink" xlink:href="zookeys-495-063-g008.jpg" position="float" orientation="portrait" xlink:type="simple" id="oo_41666.jpg"/></fig></tp:treatment-sec></tp:taxon-treatment>
